# Supplementary material for: Inflorescence photosynthetic contribution to fitness releases Arabidopsis thaliana plants from trade-off constraints on early flowering
Source: PLoS One. 2017 Oct 3;12(10):e0185835. doi: 10.1371/journal.pone.0185835 (PMC5626516; doi:10.1371/journal.pone.0185835)
Supplement: S1 File — (CSV) [file pone.0185835.s001.csv]

Ecotype	replicate	treatment	flowering	senescence	total.leaves	Growth_19	Growth	leaf_area	branches	nodes	fruits	seed_weight	seed_p_pod	Total_seed	Height
Bur-0	1	Control	35	58	21	0.65	0.7		5	7	133	38.241758	30.3	4034.3	34
Bur-0	2	Control	36	58	31	0.6	1		6	6	142	29.270677	44.3	6295.3	48
Bur-0	3	Control	36	54	25	0.6	0.806451613		6	6	185	31.19883	57	10545	48
Bur-0	4	Control	37	54	25	0.666666667	0.862068966		4	5	74	38.892473	31	2294	34
Bur-0	5	Control	36	54	27	0.65	0.870967742		6	6	153			6120	43
Col-0	1	Control	30	50	19	0.666666667	0.863636364		5	2	230	23.478947	63.3	14566.7	46
Col-0	2	Control	33	50	15	0.5	0.555555556		5	4	157	22.005464	61	9577	41
Col-0	3	Control	32	50	15	0.5	0.576923077		5	2	210	22.343023	57.3	12040	46
Col-0	4	Control	33	50	15	0.555555556	0.6		5	3	172	21.978947	63.3	10893.3	42
Col-0	5	Control	33	50	15	0.5	0.555555556		6	2	288	20.288889	60	17280	45
Ct-1	1	Control	31	50	19	0.611111111	0.791666667		4	3	144	20.051852	45	6480	50
Ct-1	2	Control	32	50	14	0.555555556	0.583333333		0	4	29	26.525253	33	957	26
Ct-1	3	Control	31	50	16	0.611111111	0.727272727		3	4	83	26.092391	61.3	5090.7	40
Ct-1	4	Control	33	50	12	0.45	0.444444444		4	4	100	23.492683	68.3	6833.3	48
Ct-1	5	Control	33	50	12	0.555555556	0.5		3	3	113	18.726496	39	4407	41
Hi-0	1	Control	28	50	14	0.611111111	0.636363636		3	4	64	18.261745	49.7	3178.7	28
Hi-0	2	Control	26	50	13	0.666666667	0.590909091		3	3	119	21.539683	42	4998	34
Hi-0	3	Control	28	50	12	0.666666667	0.545454545		4	3	122	20.637097	41.3	5042.7	34
Hi-0	4	Control	30	50	10	0.444444444	0.454545455		3	2	119	16.51	33.3	3966.7	35
Hi-0	5	Control	28	50	13	0.6	0.541666667		5	3	226	23.566879	52.3	11827.3	40
Kn-0	1	Control	34	54	16	0.611111111	0.64		5	3	175	21.317647	56.7	9916.7	48
Kn-0	2	Control	32	50	17	0.666666667	0.708333333		7	3	197	18.88601	64.3	12673.7	46
Kn-0	3	Control	35	50	20	0.5	0.689655172		6	6	149	21.601093	61	9089	41
Kn-0	4	Control	32	50	20	0.6	0.769230769		8	3	265	22.7	60	15900	50
Kn-0	5	Control	30	50	14	0.666666667	0.636363636		5	3	167	19.75	56	9352	46
Ler-0	1	Control	28	50	10	0.5	0.416666667		6	3	227	22.027322	61	13847	30
Ler-0	2	Control	28	54	9	0.444444444	0.375		4	2	145	17.534653	67.3	9763.3	26
Ler-0	3	Control	28	50	9	0.45	0.375		5	3	186	18.804348	61.3	11408	30
Ler-0	4	Control	26	50	12	0.45	0.5		4	2	159	20.342541	60.3	9593	28
Ler-0	5	Control	29	58	12	0.444444444	0.545454545		5	2	155	17.817708	64	9920	28
Mt-0	1	Control	33	54	26	0.722222222	1.083333333		5	4	188	22.33	66.7	12533.3	48
Mt-0	2	Control	30	50	20	0.75	0.769230769		5	4	173	23.394118	56.7	9803.3	46
Mt-0	3	Control	34	54	17	0.555555556	0.708333333		6	4	187	20.584699	61	11407	41
Mt-0	4	Control	33	50	17	0.666666667	0.68		5	4	198	23.862434	63	12474	45
Mt-0	5	Control	30	61	17	0.722222222	0.708333333		5	4	265	20.050847	59	15635	49
No-0	1	Control	30	50	13	0.55	0.541666667		5	3	133	19.25	64	8512	44
No-0	2	Control	32	50	13	0.55	0.541666667		4	2	127	21.680203	65.7	8339.7	46
No-0	3	Control	30	50	14	0.5	0.583333333		7	3	138	21.355769	69.3	9568	43
No-0	4	Control	33	50	13	0.45	0.481481481		6	3	114	20.519417	68.7	7828	39
No-0	5	Control	29	50	13	0.6	0.541666667		6	4	178	29.810127	52.7	9374.7	48
Oy-0	1	Control	34	50	16	0.65	0.615384615		5	5	123	0	50	6150	44
Oy-0	2	Control	33	50	16	0.666666667	0.666666667		7	5	184	24.463087	49.7	9138.7	47
Oy-0	3	Control	33	50	17	0.722222222	0.708333333		7	6	137	21.482955	58.7	8037.3	46
Oy-0	4	Control	32	50	15	0.55	0.576923077		6	5	126	22.248677	63	7938	40
Oy-0	5	Control	32	50	15	0.611111111	0.6		5	5	134	22.322222	60	8040	49
Rsch-0	1	Control	32	50	21	0.7	0.777777778					20.037634	62
Rsch-0	2	Control	32	50	19	0.65	0.730769231		6	6	208	21.150602	55.3	11509.3	39
Rsch-0	3	Control	33	54	16	0.55	0.592592593		4	4	163			8557.5	45
Rsch-0	4	Control	32	50	18	0.722222222	0.72		7	6	93	25.692308	52	4836	25
Rsch-0	5	Control	33	50	17	0.666666667	0.68		6	5	193	18.786885	40.7	7848.7	45
Sf-2	1	Control	40	61	52	0.65			6	7	158	28.44	33.3	5266.7	51
Sf-2	2	Control	40	61	20	0.55	0.625		0	5	25			1000	23
Sf-2	3	Control	35	54	41	0.55	1.322580645		6	5	141	28.305263	31.7	4465	48
Sf-2	4	Control	35	58	35	0.6	1.09375		5	4	137	28.062069	48.3	6621.7	45
Sf-2	5	Control		50	31	0.65	1.291666667		8	2	167	25.935252	46.3	7737.7	47
Tsu-0	1	Control	34	54	25	0.722222222	0.961538462		6	6	123	23.333333	53	6519	50
Tsu-0	2	Control	36	50	28	0.777777778	1		6	7	133	24.857143	46.7	6206.7	43
Tsu-0	3	Control	36	58	23	0.666666667	0.821428571		5	6	119	23.066176	45.3	5394.7	50
Tsu-0	4	Control	35	58	29	0.722222222	1.074074074		6	6	134	23.807143	46.7	6253.3	53
Tsu-0	5	Control	35	54	21	0.611111111	0.75		2	7	74	26.654135	44.3	3280.7	45
Wil-2	1	Control	30	54	12	0.611111111	0.545454545		7	4	269	17.575	26.7	7173.3	45
Wil-2	2	Control	30	61	13	0.611111111	0.590909091		3	3	331	28.920635	21	6951	52
Wil-2	3	Control	30		15	0.666666667	0.681818182		6	3	155		50	7750	28
Wil-2	4	Control	32	50	14	0.555555556	0.583333333		5	3	169	20.666667	58	9802	41
Wil-2	5	Control	29	50	13	0.666666667	0.590909091		5	3	189	18.480392	68	12852	46
Ws-0	1	Control	34	54	21	0.65	0.777777778		6	6	217	20.795455	58.7	12730.7	58
Ws-0	2	Control	33	58	22	0.6	0.814814815		5	5	263	18.604027	49.7	13062.3	55
Ws-0	3	Control	37	58	23	0.722222222	0.851851852		5	7	186	19.02963	45	8370	64
Ws-0	4	Control	33	50	20	0.7	0.769230769		5	5	192	19.068966	48.3	9280	59
Ws-0	5	Control	30		19	0.7	0.791666667		5	5	199	19.063953	57.3	11409.3	53
Wu-0	1	Control	35	50	12	0.333333333	0.461538462		7	6	175	19.478571	46.7	8166.7	39
Wu-0	2	Control	30	50	16	0.666666667	0.727272727		7	2	182	20.641414	66	12012	42
Wu-0	3	Control	32	50	17	0.666666667	0.708333333		7	5	177	17.235294	62.3	11033	39
Wu-0	4	Control	39	58	23	0.611111111	0.821428571		6	6	158	17.830508	39.3	6214.7	26
Wu-0	5	Control	34	50	17	0.555555556	0.708333333		5	4	122	19.09589	48.7	5937.3	37
Bur-0	1	Test	34	58	21	0.55	0.75	44.23	3	5	68	31.293651	42	2856	38
Bur-0	2	Test	37	54	37	0.65	1.193548387	90.3	8	6	88	31.305085	39.3	3461.3	31
Bur-0	3	Test	35	54	20	0.65	0.689655172	75.24	6	3	95	32.88	25	2375	42
Bur-0	4	Test	34	58	24	0.7	0.857142857	70.21	6	4	129	30.68595	40.3	5203	43
Bur-0	5	Test	36	54	28	0.65	0.903225806	63.72	6	6	94	29.661972	47.3	4449.3	39
Col-0	1	Test	33	50	13	0.611111111	0.52	29.32	4	4	78	20.645963	53.7	4186	34
Col-0	2	Test	34	50	14	0.555555556	0.56	37.24	5	3	110	19.928177	60.3	6636.7	38
Col-0	3	Test	33	54	11	0.4	0.407407407	21.67	3	2	143	21.442857	46.7	6673.3	39
Col-0	4	Test	33	54	15	0.5	0.535714286	32.27	2	2	59	19.380952	42	2478	35
Col-0	5	Test	34	50	16	0.55	0.615384615	36.82	5	3	135	20.664948	64.7	8730	40
Ct-1	1	Test	34	54	16	0.611111111	0.666666667	38.97	5	3	156	19.942529	29	4524	53
Ct-1	2	Test	33	50	11	0.45	0.407407407	24.28	5	3	80	26.5	64.7	5173.3	46
Ct-1	3	Test	31	50	15	0.611111111	0.625	16.22	5	3	175	18.865772	49.7	8691.7	48
Ct-1	4	Test	36	50	11	0.388888889	0.392857143	17.18	4	3	55	20.076433	52.3	2878.3	36
Ct-1	5	Test	32	50	16	0.555555556	0.666666667	32.44	5	3	103			5036	24
Hi-0	1	Test	28	50	11	0.5	0.458333333	6.34	4	3	177	20.720497	53.7	9499	36
Hi-0	2	Test	28	50	12	0.5	0.545454545	5.65	5	3	127	15.91	33.3	4233.3	27
Hi-0	3	Test	31		14	0.55	0.583333333	20.52	7	4	102	22.095541	52.3	5338	35
Hi-0	4	Test	29	50	15	0.611111111	0.681818182	5.55	4	3	100	20.479167	32	3200	32
Hi-0	5	Test	30	50	14	0.611111111	0.636363636	9.51	4	3	112	21.746667	50	5600	38
Kn-0	1	Test	33	50	19	0.666666667	0.730769231	35.46	5	4	58	18.798742	53	3074	35
Kn-0	2	Test	36	50	17	0.611111111	0.62962963	56.69	5	5	87	12.719512	54.7	4756	39
Kn-0	3	Test	30	50	14	0.5	0.538461538	13.06	3	2	89	19.054264	43	3827	42
Kn-0	4	Test	33	50	14	0.6	0.538461538	44.05	5	2	138	19.005714	58.3	8050	52
Kn-0	5	Test	30	50	13	0.611111111	0.590909091	36.19	7	3	182	20.369231	65	11830	47
Ler-0	1	Test	30	50	11	0.444444444	0.458333333	5.71	4	2	103	16.453552	61	6283	24
Ler-0	2	Test	26	54	11	0.55	0.458333333	5.72	3	2	93	18.04918	61	5673	23
Ler-0	3	Test	28	50	10	0.555555556	0.454545455	9.01	4	2	108			2224.8	24
Ler-0	4	Test	29	50	10	0.555555556	0.454545455	5.44	3	3	119	17.447853	54.3	6465.7	25
Ler-0	5	Test	28	54	12	0.555555556	0.545454545	8.25	2	2	107	30.634146	27.3	2924.7	24
Mt-0	1	Test	33	50	21	0.722222222	0.84	48.44	6	5	132	22.589286	56	7392	39
Mt-0	2	Test	34	50	15	0.666666667	0.625	34.24	6	4	120	20.134715	64.3	7720	40
Mt-0	3	Test	34	50	16	0.722222222	0.666666667	33.35	4	4	108		60.3	6516	41
Mt-0	4	Test	34	50	17	0.722222222	0.708333333	47.79	6	4	180	23.454023	58	10440	47
Mt-0	5	Test	33	50	18	0.666666667	0.75	32.78	6	4	141	20.394118	56.7	7990	40
No-0	1	Test	30	50	11	0.5	0.458333333	5.6	2	2	59	18.909677	51.7	3048.3	35
No-0	2	Test	30	50	13	0.6	0.541666667	19.55	4	3	114	18.551136	58.7	6688	42
No-0	3	Test	31	50	11	0.611111111	0.5		4	3	92	15.977901	60.3	5550.7	37
No-0	5	Test	33	50	9	0.3	0.346153846	20.41	4	2	92	20.008772	38	3496	32
Oy-0	1	Test	31	50	16	0.777777778	0.727272727	46.12	6	5	93			5533.8	28
Oy-0	2	Test	32	50	15	0.722222222	0.681818182	41.36	9	7	111	23.215569	55.7	6179	41
Oy-0	3	Test	32	50	17	0.7	0.708333333	43.74	6	5	88	23.11236	59.3	5221.3	39
Oy-0	4	Test	33	50	15	0.75	0.625	51.28	7	5	131	23.918033	61	7991	47
Oy-0	5	Test	33	50	17	0.777777778	0.708333333	46.82	6	6	90	22.27957	62	5580	39
Rsch-0	1	Test	34	50	20	0.7	0.769230769	23.66	5	6	59	19.577778	15	885	25
Rsch-0	2	Test	32	50	16	0.722222222	0.666666667	25.05	4	5	74	18.597484	53	3922	33
Rsch-0	3	Test	32	50	17	0.666666667	0.653846154	44.72	6	6	98	28.48855	43.7	4279.3	35
Rsch-0	4	Test	31	50	17	0.722222222	0.708333333	28.49	5	6	84	20.558333	40	3360	30
Rsch-0	5	Test	40	58	11	0.35	0.314285714	14.5	3	3	42	21.150442	37.7	1582	29
Sf-2	1	Test	46	65	54	0.611111111	1.384615385	115.62	7	9	80	26.791209	30.3	2426.7	36
Sf-2	2	Test	34	50	19	0.5	0.703703704	40.94	4	3	69			2760	38
Sf-2	3	Test	34	50	20	0.5	0.714285714	42.76	4	3	52	23.896774	51.7	2686.7	34
Sf-2	4	Test	46	58	27	0.55		25.14	0	6	11			440	12
Sf-2	5	Test	30	54	21	0.6	0.807692308	46.35	4	3	70			2800	37
Tsu-0	1	Test	35	54	25	0.722222222	0.892857143	50.29	3	7	60	24.727273	36.7	2200	38
Tsu-0	2	Test	36	54	29	0.722222222	1	59.61	6	8	77	24.671875	42.7	3285.3	39
Tsu-0	3	Test	36	54	29	0.666666667	1.035714286	55.54	6	6	61	23.106383	47	2867	38
Tsu-0	4	Test	35	54	23	0.777777778	0.821428571	76.1	7	5	68	26.855556	30	2040	36
Tsu-0	5	Test	40	54	30	0.722222222	1.034482759	76.44	6	7	83	23.215116	57.3	4758.7	43
Wil-2	1	Test	30	50	14	0.611111111	0.636363636	17.52	4	3	98	19.298701	51.3	5030.7	37
Wil-2	2	Test	30	50	14	0.611111111	0.636363636	13.73	4	2	43			2145.7	20
Wil-2	3	Test	29	50	13	0.666666667	0.590909091	13.2	4	3	132	20.797386	51	6732	36
Wil-2	4	Test	30	50	13	0.611111111	0.590909091	13.75	4	3	121	16.045752	51	6171	39
Wil-2	5	Test	30	50	14	0.722222222	0.636363636	18.25	4	3	111	17.489209	46.3	5143	38
Ws-0	1	Test	39	58	31	0.65	0.96875	56.92	5	10	104	17.729508	40.7	4229.3	50
Ws-0	2	Test	34	50	32	0.65	1.142857143	60.13	5	5	106	20.080247	54	5724	51
Ws-0	3	Test	30	50	19	0.7	0.791666667	23.82	4	3	99	16.798246	38	3762	43
Ws-0	4	Test	43		35	0.65	0.921052632	78.58	2	4	59	18.361905	35	2065	38
Ws-0	5	Test	30	50	18	0.7	0.75	17.05	4	4	78	17.892617	49.7	3874	38
Wu-0	1	Test	32	50	16	0.611111111	0.666666667	29.61	5	4	113	19.139785	62	7006	32
Wu-0	2	Test	33	50	16	0.611111111	0.666666667	30.68	8	4	143	20.494382	59.3	8484.7	39
Wu-0	3	Test	33	50	18	0.555555556	0.75	37.59	7	6	81	0	69.3	5616	33
Wu-0	4	Test	33	50	16	0.666666667	0.666666667	21.28	6	3	93	20.152318	50.3	4681	36
Wu-0	5	Test	31	50	18	0.666666667	0.818181818	26.32	6	5	129	18.616162	66	8514	42
